# Supplementary material for: Development of a Gas Chromatography-Time-of-Flight Method for Detecting Glucosinolate Metabolites and Volatile Organic Compounds in Kimchi
Source: Int J Anal Chem. 2021 Jun 18;2021:9978251. doi: 10.1155/2021/9978251 (PMC8233085; doi:10.1155/2021/9978251)
Supplement: Supplementary Materials — More detailed composition analysis of glucosinolate metabolite and VOC are presented. Table 1: area of glucosinolate metabolites. Table 2: area of volatile oragnic compounds. Figure S1: GC-TOF of mass spectrum and structure of compounds. [file 9978251.f1.zip]

Archive with 3 entries (3 files):
- 9978251.f1/Supplement Fig. 1.pdf
- 9978251.f1/Supplement Table. 1.pdf
- 9978251.f1/Supplement Table. 2.pdf
